# Supplementary material for: Inactivated Split MERS-CoV Antigen Prevents Lethal Middle East Respiratory Syndrome Coronavirus Infections in Mice
Source: Vaccines (Basel). 2024 Apr 18;12(4):436. doi: 10.3390/vaccines12040436 (PMC11053775; doi:10.3390/vaccines12040436)
Supplement: Supplementary file 1 [file vaccines-12-00436-s001.zip]

Archive with 1 entries (1 files):
- vaccines-2939607-supplementary.pdf
